# Supplementary material for: EMID1, a multifunctional molecule identified in a murine model for the invasion independent metastasis pathway
Source: Sci Rep. 2021 Aug 12;11:16372. doi: 10.1038/s41598-021-96006-2 (PMC8361151; doi:10.1038/s41598-021-96006-2)
Supplement: Supplementary file 3 — Supplementary Information 3. [file 41598_2021_96006_MOESM3_ESM.xlsx]

## Sheet: Table S2 and S3
Table S2 Immunohistochemical analysis of EMID1 protein expression in normal human tissues.
		Anti-EMU1 (185)
Organs	Intensity	Cell type
esophagus	-
stomach cardia	++	fundic gland
stomach pylorus	-
intestine	-
liver	-
pancreas	++	islet
salivary gland	±
lung	-
heart	-
thymus	-
skin	-
mammary gland	-
uterine cervix	-
endometrium	±
ovary	-
placenta	-
testis	±
prostate	-
kidney	+	tubules
urinary bladder	-
thyroid	-
adrenal	-
spleen	-
Lymph node	-
skeletal muscle	-
frontal lobe	-
celebellum	-
Table S3 Immunohistochemical analysis of EMID1 protein expression in human cancer tissues.
	Anti-EMU1 (185)
Types of cancer	EMID1 positivity
Breast carcinoma	10/20 (50%)
Renal cell carcinoma	6/16 (38%)
Gastric carcinoma	0/ 7 (0%)
Colon carcinoma	2/10 (20%)
Hepatocellular carcinoma	2/ 9 (22%)
Lung carcinoma	8/42 (19%)
Adenocarcinoma	3/23 (13%)
Squamous cell carcinoma	5/19 (26%)
