# Supplementary material for: EMID1, a multifunctional molecule identified in a murine model for the invasion independent metastasis pathway
Source: Sci Rep. 2021 Aug 12;11:16372. doi: 10.1038/s41598-021-96006-2 (PMC8361151; doi:10.1038/s41598-021-96006-2)
Supplement: Supplementary file 4 — Supplementary Information 4. [file 41598_2021_96006_MOESM4_ESM.xlsx]

## Sheet: Table S4
Table S4 Sequences of PCR primers and siRNAs used in this study
PCR primer		The sequences are 5′- to 3′-.
Emid1	Sense	CCTTCTGGACCCAAAGGAACCTCT
	Anti-sense	CTCCCGGAACCCCCATCAAA
B-actin	Sense	CAGCTTCTTTGCAGCTCCTTC
	Anti-sense	TGACCCATTCCCACCATCAC
siRNA
	siE1	CAAUGAUUGGGCUCUAUGAtt
	siE2	AGACCCUUGUACAAAGUGAtt
	siE3	AGAGGGUUUUAAUCUUGGAtt
	Negative control	AGAGGGUUUAAUCUUGGAtt
